# Supplementary material for: Synthesis and Antibacterial Evaluation of New Pyrazolo[3,4-d]pyrimidines Kinase Inhibitors
Source: Molecules. 2020 Nov 16;25(22):5354. doi: 10.3390/molecules25225354 (PMC7696985; doi:10.3390/molecules25225354)
Supplement: Supplementary file 1 [file molecules-25-05354-s001.zip]

Archive with 2 entries (2 files):
- Figure S1.pdf
- Supplementari Materials.docx
